# Supplementary material for: Experimental considerations for study of C. elegans lysosomal proteins
Source: G3 (Bethesda). 2023 Feb 7;13(4):jkad032. doi: 10.1093/g3journal/jkad032 (PMC10085801; doi:10.1093/g3journal/jkad032)
Supplement: jkad032_Supplementary_Data [file jkad032_supplementary_data.zip]

Archive with 3 entries (3 files):
- Table_S1_G3-2023-404076.xlsx
- Table_S2_G3-2023-404076.xlsx
- Table_S3_G3-2023-404076.xlsx
