# Supplementary material for: Experimental considerations for study of C. elegans lysosomal proteins
Source: G3 (Bethesda). 2023 Feb 7;13(4):jkad032. doi: 10.1093/g3journal/jkad032 (PMC10085801; doi:10.1093/g3journal/jkad032)
Supplement: jkad032_Supplementary_Data [file jkad032_supplementary_data.zip › Table_S1_G3-2023-404076.xlsx]

## Sheet: Sheet1
Table S1. Plasmids used in this study
Plasmid	Cloning approach	Source	Purpose
pLF3FShC	N/A	Nonet, 2020	Integration vector for RMCE
pNM4216	N/A	Nonet, unpublished	Integration vector for rapid RMCE
pJW1896	SapTrap	This study	mlt-11 3' targeting sgRNA F+E vector
pJW1897	SapTrap	This study	mlt-11 mScarlet^SEC Lox511I^3xMyc knock-in vector
pJW2088	N/A	Ashley et al., 2021	30xlinker::GFP (GLO)::3xFLAG::10xlinker for generating linear repair template
pJW2138	Synthesized by Twist	This study	hsp-16.41::linker::Gamillus::linker::mCherry::tbb-2 3'UTR sequence
pJW2139	Gibson cloning	This study	hsp-16.41::nuc-1::linker::Gamillus::linker::mCherry::tbb-2 3'UTR for cloning intermediate and for generating linear repair template
pJW2145	Gibson cloning	This study	hsp-16.41::nuc-1::linker::Gamillus::linker::mScarlet::tbb-2 3'UTR for cloning intermediate
pJW2201	Gibson cloning	This study	hsp-16.41p::nuc-1::P5 linker::crmCherry::tbb-2 3'UTR cloning intermediate
pJW2204	Gibson cloning	This study	hsp-16.41p::nuc-1::P5 linker::crmCherry::3xFLAG::tbb-2 3'UTR cloning intermediate
pJW2286	Gibson cloning	This study	mlt-11p (-2.8 kb) promoter SapTrap vector with TGG and ATG connectors
pJW2322	Gibson cloning	This study	nuc-1::linker::mCherry::tbb-2 3'UTR vector for SapTrap with ATG and GTA connectors
pJW2325	Gibson cloning	This study	nuc-1::P5::crmCherry::3xFLAG-tbb-2 3'UTR vector for SapTrap with ATG and GTA connectors
pJW2328	SapTrap	This study	mlt-11p (-2.8 kb)::nuc-1::P5::crmCherry::3xMyc-tbb-2 3'UTR in RMCE Vector
pJW2331	SapTrap	This study	mlt-11p (-2.8 kb)::nuc-1::P5::crmCherry::3xFLAG-tbb-2 3'UTR in RMCE Vector
pJW2460	SapTrap	This study	hsp-16.41p::nuc-1::linker::Gamillus::linker::mCherry::tbb-2 3'UTR in rRMCE vector
pJW2461	SapTrap	This study	hsp-16.41p::nuc-1::linker::Gamillus::linker::mScarlet::tbb-2 3'UTR in rRMCE vector
