# Supplementary material for: Experimental considerations for study of C. elegans lysosomal proteins
Source: G3 (Bethesda). 2023 Feb 7;13(4):jkad032. doi: 10.1093/g3journal/jkad032 (PMC10085801; doi:10.1093/g3journal/jkad032)
Supplement: jkad032_Supplementary_Data [file jkad032_supplementary_data.zip › Table_S2_G3-2023-404076.xlsx]

## Sheet: Sheet1
Table S2. crRNAs used for this study
Target	crRNA sequence (5'-3', PAM not included)
mlt-11 knock-in C-terminal tag	CAGGCACAGAGCTTCACAGT
glh-1 knock-in N-terminal tag	TTTTCTGCGAAAATGTCTGA
his-72 knock-in N-terminal tag	GGTACGAGCCATTGTTGTTC
lmn-1 knock-in N-terminal tag	AGAAAAATGTCATCTCGTAA
