# Supplementary material for: Experimental considerations for study of C. elegans lysosomal proteins
Source: G3 (Bethesda). 2023 Feb 7;13(4):jkad032. doi: 10.1093/g3journal/jkad032 (PMC10085801; doi:10.1093/g3journal/jkad032)
Supplement: jkad032_Supplementary_Data [file jkad032_supplementary_data.zip › Table_S3_G3-2023-404076.xlsx]

## Sheet: Sheet1
Table S3. PCR primers used for knock-ins and genotyping.
Forward primer (5'-3')	Reverse primer (5'-3')	Purpose	Notes
GATCTTGAAACCGTGGTGCC	GAACTGGCTCCTCCATACGG	glh-1 genotyping	546 bp in Wt, Tm=59.5ºC, Primer3Plus
CGATCGATAGTGACACGCGA	CACAGGTTGGTGTCCTCGAA	his-72 genotyping	533 bp in WT, Tm=59.5ºC, Primer3Plus
GGAATACTGCCATCTGCCGA	TGGCAAGACGACTGTTGAGT	lmn-1 genotyping	573 bp in WT, Tm=59.9ºC, Primer3Plus
CAATTTTCTGGAAAAATCTTAATTTTCTGCGAAAATGAGTAAAGGAGAAGAATTGTTCACTGGAG	CTTAGCAGCACTTTCGCTATCACTCCAACCATCAGATCCTCCGCTGCCGCCCTTG	glh-1 GFP knock-in with RNPs to create N-terminal fusion, use pJW2088 template	35 bp homology arms
TCAATTTTCTGGAAAAATCTTAATTTTCTGCGAAAATGGTCTCCAAGGGAGAGGAGG	TTAGCAGCACTTTCGCTATCACTCCAACCATCAGAGCCGGCTGATCCTCCACCTC	glh-1 Gamillus knock-in with RNPs to create N-terminal fusion, use pJW2139 template	35 bp homology arms
CCAACCATTCTCAATTCTCAATTTCCAGAACAACAATGGTCTCCAAGGGAGAGGAGG	CCGGTGGATTTACGAGCGGTTTGCTTGGTACGAGCTCCTGATCCTCCACCCTTGTAGAGC	his-72 Gamillus knock-in with RNPs to create N-terminal fusion, use pJW2139 template	35 bp homology arms
CAATATAATTAACTCTTCAGAAAGCAGCGAGAAAAATGGTCTCCAAGGGAGAGGAGG	ACAATACGAGAACTACGAGTACCTTTACGAGATGATCCTGATCCTCCACCCTTGTAGAGC	lmn-1 Gamillus knock-in with RNPs to create N-terminal fusion, use pJW2139 template	35 bp homology arms
